# Supplementary material for: Early Solid Diet Supplementation Influences the Proteomics of Rumen Epithelium in Goat Kids
Source: Biology (Basel). 2023 May 6;12(5):684. doi: 10.3390/biology12050684 (PMC10215584; doi:10.3390/biology12050684)
Supplement: Supplementary file 1 [file biology-12-00684-s001.zip]

Archive with 1 entries (1 files):
- biology-2296116-supplementary.xlsx
